# Supplementary material for: Antithrombotic Treatment and Its Association with Outcome in a Multicenter Cohort of Transcatheter Edge-to-Edge Mitral Valve Repair Patients
Source: J Cardiovasc Dev Dis. 2022 Oct 25;9(11):366. doi: 10.3390/jcdd9110366 (PMC9695441; doi:10.3390/jcdd9110366)
Supplement: Supplementary file 1 [file jcdd-09-00366-s001.zip]

Archive with 1 entries (1 files):
- jcdd-1967233-supplementary.pdf
